# Supplementary material for: Plant Biostimulants Enhance Tomato Resilience to Salinity Stress: Insights from Two Greek Landraces
Source: Plants (Basel). 2024 May 17;13(10):1404. doi: 10.3390/plants13101404 (PMC11125247; doi:10.3390/plants13101404)
Supplement: Supplementary file 1 [file plants-13-01404-s001.zip]

Archive with 1 entries (1 files):
- plants-3001264-supplementary.pdf
